# Supplementary material for: Quantitative proteomic analysis of HER2 protein expression in PDAC tumors
Source: Clin Proteomics. 2024 Mar 20;21:24. doi: 10.1186/s12014-024-09476-7 (PMC10953162; doi:10.1186/s12014-024-09476-7)
Supplement: Supplementary file 1 — Additional file 1: Table S1. Demographic and clinical characteristics of the patients. Table S2. The HER2Total, pHER2Y1248, and pHER3Y1289 abundances quantified by RPPA are reported as categorical values of 0, 1, 2, and 3, as well as normalized percentile values ranging from 0-100% relative to the reference population standards. The IHC-based characterizations of HER2Total are reported as quartile-based categorical values of 0, 1, 2, and 3, per standard clinical scoring, for which an IHC score of 3+ or 2+/FISH-positive is clinically defined as HER2-positive. Clinical IHC-based HER2Total testing was not performed for all tumors; those tumors without IHC data are reported as “Not evaluated”. Table S3. Spearman correlations were calculated between the HER2Total and pHER2Y1248 abundances quantified by RPPA each for PDAC and breast cancer tumors, and between the HER2Total abundances quantified by RPPA and standard clinical IHC staining each for PDAC and breast cancer tumors. ND = not done (IHC staining not performed). [file 12014_2024_9476_MOESM1_ESM.xlsx]

## Sheet: Legends
Supplemental Table	Title	Legend/Description
Supplemental Table 1	Study Cohort.	Demographic and clinical characteristics of the patients.
Supplemental Table 2	Evaluation of HER2 expression and/or activation from each patient’s tumor by RPPA and IHC.	The HER2Total, pHER2Y1248, and pHER3Y1289 abundances quantified by RPPA are reported as categorical values of 0, 1, 2, and 3, as well as normalized percentile values ranging from 0-100% relative to the reference population standards. The IHC-based characterizations of HER2Total are reported as quartile-based categorical values of 0, 1, 2, and 3, per standard clinical scoring, for which an IHC sco…
Supplemental Table 3	Proteomic expression across breast, other solid tumors, and PDAC.	Spearman correlations were calculated between the HER2Total and pHER2Y1248 abundances quantified by RPPA each for PDAC and breast cancer tumors, and between the HER2Total abundances quantified by RPPA and standard clinical IHC staining each for PDAC and breast cancer tumors. ND = not done (IHC staining not performed).

## Sheet: Supplemental Table 1
Patient ID	ID Listed in IHC Table	Age at Diagnosis	Sex	Race or Ethnic Group	Hispanic Ethnic Group	Primary Site of Disease	Cell Type	Stage	Diagnosis Type	Biopsied Tissue Specimen Used for RPPA
01-001	Other Solid Tumor 1	36	Female	White	Non-Hispanic/Latino	Colon	Adenocarcinoma	IVC	Metastatic	Liver
01-002	Pancreatic cancer 1	64	Female	Hispanic or Latino	Hispanic/Latino	Pancreas	Ductal adenocarcinoma	IIB	Metastatic	Bile duct
01-003	Other Solid Tumor 2	76	Male	Asian / Pacific Islander	Non-Hispanic/Latino	Stomach	Adenocarcinoma	IVB	Metastatic	Stomach
01-004	Other Solid Tumor 3	58	Female	Black or African American	Non-Hispanic/Latino	Colon	Adenocarcinoma	IV	Metastatic	Colon
01-005	Other Solid Tumor 4	49	Male	Black or African American	Non-Hispanic/Latino	Stomach	Adenocarcinoma	IVB	Metastatic	Peritoneum
01-008	Breast Cancer 1	39	Female	White	Non-Hispanic/Latino	Breast	Ductal adenocarcinoma	IV	Metastatic	Liver
01-009	Breast cancer 2	60	Female	Other	Non-Hispanic/Latino	Breast	Ductal adenocarcinoma	IV	Metastatic	Skin
01-010	Breast Cancer 3	32	Female	Black or African American	Non-Hispanic/Latino	Breast	Ductal adenocarcinoma	IIC	Metastatic	Breast
01-011	Breast Cancer 4	48	Female	White	Non-Hispanic/Latino	Breast	Lobular adenocarcinoma	IV	Metastatic	Pleural effusion
01-013	Other Solid Tumor 5	78	Female	Other	Non-Hispanic/Latino	Unknown	Adenocarcinoma	IV	Metastatic	Omentum
01-014	Other Solid Tumor 6	35	Female	White	Non-Hispanic/Latino	Stomach	Signet ring cell carcinoma	IV	Metastatic	Epiploic appendage
01-015	Breast Cancer 5	35	Female	White	Hispanic/Latino	Breast	Adenocarcinoma	IV	Metastatic	Liver
01-017	Other Solid Tumor 7	67	Male	Asian / Pacific Islander	Non-Hispanic/Latino	Lung	Adenocarcinoma	IVB	Metastatic	Lymph node
01-018	Other Solid Tumor 8	52	Female	White	Non-Hispanic/Latino	Uterus	Leiomyosarcoma	IV	Metastatic	Endometrium
01-019	Other Solid Tumor 9	50	Female	White	Non-Hispanic/Latino	Soft tissue	Inflammatory myofibroblastic tumor	IV	Metastatic	Pleura
01-021	Breast Cancer 6	54	Female	White	Hispanic/Latino	Breast	Adenocarcinoma	IV	Metastatic	Lung
01-022	Other Solid Tumor 10	87	Male	White	Non-Hispanic/Latino	Skin	Undifferentiated pleomorphic sarcoma	IV	Metastatic	Lymph node
01-023	Breast Cancer 7	35	Female	Other	Hispanic/Latino	Breast	Carcinoma	IV	Metastatic	Brain
01-024	Other Solid Tumor 11	70	Male	White	Non-Hispanic/Latino	Stomach	Adenocarcinoma	IVB	Metastatic	Stomach
01-026	Other Solid Tumor 12	81	Male	White	Non-Hispanic/Latino	Skin	Squamous cell carcinoma	IB	Metastatic	Skin
01-027	Breast Cancer 8	63	Female	White	Non-Hispanic/Latino	Breast	Adenocarcinoma	IV	Metastatic	Liver
01-028	Other Solid Tumor 13	62	Male	White	Non-Hispanic/Latino	Colon	Adenocarcinoma	IVB	Metastatic	Liver
01-029	Pancreatic Cancer 2	63	Male	Asian / Pacific Islander	Non-Hispanic/Latino	Pancreas	Adenocarcinoma	IA	Metastatic	Pancreas
01-032	Other Solid Tumor 14	52	Female	Other	Non-Hispanic/Latino	Soft tissue	Sarcoma;Malignant phyllodes tumor	I	Metastatic	Breast
01-035	Other Solid Tumor 15	51	Female	White	Non-Hispanic/Latino	Sweat gland	Carcinoma	II	Metastatic	Lymph node
01-039	Breast Cancer 9	54	Female	White	Non-Hispanic/Latino	Breast	Carcinoma	IA	Metastatic	Liver
01-040	Other Solid Tumor 16	61	Male	White	Non-Hispanic/Latino	Lung	Small cell carcinoma	IIIA	Metastatic	Lung
01-041	Other Solid Tumor 17	38	Female	Black or African American	Non-Hispanic/Latino	Soft tissue	Pleomorphic liposarcoma	IIIB	Primary	Retroperitoneum
01-046	Other Solid Tumor 18	57	Female	Black or African American	Non-Hispanic/Latino	Soft tissue	Undifferentiated pleomorphic sarcoma	IV	Metastatic	Lower extremity
01-047	Other Solid Tumor 19	72	Male	White	Non-Hispanic/Latino	Prostate	Adenocarcinoma	IVB	Primary	Prostate
01-048	Pancreatic Cancer 3	39	Female	White	Non-Hispanic/Latino	Pancreas	Adenocarcinoma	IV	Metastatic	Lung
01-049	Breast Cancer 10	38	Female	White	Non-Hispanic/Latino	Breast	Carcinoma	IV	Metastatic	Liver
01-050	Other Solid Tumor 20	79	Female	White	Non-Hispanic/Latino	Lung	Non-small cell carcinoma	IIIB	Metastatic	Lung
01-051	Other Solid Tumor 21	79	Male	White	Non-Hispanic/Latino	Prostate;Ampulla of Vater	Adenocarcinoma	IV	Metastatic	Ampulla of Vater;Bile duct;Pancreas
01-053	Other Solid Tumor 22	61	Male	Unavailable	Non-Hispanic/Latino	Anus	Squamous cell carcinoma	IV	Metastatic	Rectum
01-054	Other Solid Tumor 23	70	Male	White	Non-Hispanic/Latino	Prostate	Adenocarcinoma	IV	Metastatic	Prostate
01-055	Other Solid Tumor 24	67	Male	Unavailable	Non-Hispanic/Latino	Esophagus	Adenocarcinoma	IVB	Metastatic	Esophagus
01-056	Pancreatic cancer 4	62	Male	White	Non-Hispanic/Latino	Pancreas	Adenocarcinoma	III	Metastatic	Pancreas
01-057	Breast Cancer 11	42	Female	White	Unavailable	Breast	Carcinoma	IV	Metastatic	Spine
01-058	Breast Cancer 12	58	Female	Other	Hispanic/Latino	Breast	Carcinoma	IV	Metastatic	Anterior Mediastinum
01-059	Other Solid Tumor 25	55	Male	White	Non-Hispanic/Latino	Bone marrow	Mycosis fungoides	IIB	Metastatic	Skin
01-061	Other Solid Tumor 26	67	Male	White	Non-Hispanic/Latino	Skin	Basal cell carcinoma	IV	Metastatic	Lymph node
01-062	Pancreatic cancer 5	73	Female	White	Non-Hispanic/Latino	Pancreas	Adenocarcinoma	IB	Metastatic	Pancreas
01-064	Other Solid Tumor 27	58	Female	White	Non-Hispanic/Latino	Kidney	Renal cell carcinoma	IIIA	Metastatic	Lymph node
01-065	Pancreatic cancer 6	70	Male	White	Non-Hispanic/Latino	Pancreas	Adenocarcinoma	IA	Primary	Small bowel;Bile duct
01-066	Breast Cancer 13	58	Female	White	Non-Hispanic/Latino	Breast	Ductal carcinoma in situ	IV	Metastatic	Breast
01-067	Other Solid Tumor 28	38	Female	Asian / Pacific Islander	Non-Hispanic/Latino	Stomach	Adenocarcinoma	IVB	Metastatic	Ovary;Fallopian Tube
01-068	Other Solid Tumor 29	74	Female	White	Hispanic/Latino	Brain	Glioblastoma	IV	Metastatic	Brain
01-070	Pancreatic cancer 7	81	Female	White	Non-Hispanic/Latino	Pancreas	Adenocarcinoma	III	Metastatic	Lung
01-072	Other Solid Tumor 30	75	Male	White	Non-Hispanic/Latino	Rectum	Melanoma	IIIB	Metastatic	Rectum
01-076	Other Solid Tumor 31	48	Female	White	Non-Hispanic/Latino	Colon	Adenocarcinoma	IVC	Metastatic	Liver
01-077	Other Solid Tumor 32	78	Female	White	Non-Hispanic/Latino	Pancreas;Rectum	Adenocarcinoma	IV	Primary	Rectum
01-079	Other Solid Tumor 33	85	Male	White	Non-Hispanic/Latino	Skin	Basosquamous carcinoma	IV	Metastatic	Skin
01-080	Pancreatic cancer 8	74	Male	White	Non-Hispanic/Latino	Pancreas	Adenocarcinoma	IVB	Metastatic	Liver
01-081	Other Solid Tumor 34	78	Male	White	Non-Hispanic/Latino	Skin	Squamous cell carcinoma	III	Primary	Submandibular
01-084	Pancreatic cancer 9	38	Female	Hispanic or Latino	Hispanic/Latino	Pancreas	Adenocarcinoma	IV	Metastatic	Lymph node
01-086	Other Solid Tumor 35	81	Female	White	Hispanic/Latino	Skin	Sebaceous carcinoma	IIIB	Metastatic	Skin;Soft tissue;Eye
01-087	Other Solid Tumor 36	62	Male	White	Non-Hispanic/Latino	Skin	Basal cell carcinoma	II	Metastatic	Skin
01-092	Other Solid Tumor 37	72	Male	White	Non-Hispanic/Latino	Abdomen	Adenocarcinoma;Mesonephric tumor	N/R	Primary	Omentum
01-098	Pancreatic cancer 10	64	Female	Asian / Pacific Islander	Non-Hispanic/Latino	Pancreas	Adenocarcinoma	IV	Metastatic	Liver
01-099	Breast Cancer 14	49	Female	Asian / Pacific Islander	Non-Hispanic/Latino	Breast	Adenocarcinoma	IV	Metastatic	Skin
01-100	Pancreatic cancer 11	60	Female	Other	Hispanic/Latino	Pancreas	Adenocarcinoma	IV	Metastatic	Liver
01-102	Pancreatic cancer 12	77	Female	White	Non-Hispanic/Latino	Pancreas	Adenocarcinoma	IV	Metastatic	Ampulla of Vater;Bile duct;Pancreas
01-103	Pancreatic cancer 13	81	Female	White	Non-Hispanic/Latino	Pancreas	Adenocarcinoma	IV	Metastatic	Peritoneum
01-104	Other Solid Tumor 38	63	Female	Asian / Pacific Islander	Non-Hispanic/Latino	Rectum	Adenocarcinoma	IV	Metastatic	Liver
01-105	Other Solid Tumor 39	48	Female	Black or African American	Non-Hispanic/Latino	Ovary	Adenocarcinoma	IV	Metastatic	Abdominal wall
01-108	Other Solid Tumor 40	59	Male	Unavailable	Unavailable	Sebaceous gland	Carcinoma	IIC	Primary	Skin
01-111	Pancreatic cancer 14	58	Female	Asian / Pacific Islander	Non-Hispanic/Latino	Pancreas	Adenocarcinoma	IV	Metastatic	Pancreas

## Sheet: Supplemental Table 2
Tumor Type	RPPA HER2Total Categorical (0-3)	RPPA HER2Total Percentile (0-100)	RPPA pHER2Y1248 Categorical (0-3)	RPPA pHER2Y1248 Percentile (0-100)	RPPA pHER3Y1289 Categorical (0-3)	RPPA pHER3Y1289 Percentile (0-100)	IHC HER2Total Categorical (0-3)
Breast Cancer 1	1	11	0	3	1	12	1
Breast Cancer 2	1	22	0	9	2	68	1
Breast Cancer 3	1	15	0	4	1	33	0
Breast Cancer 4	3	99	0	2	0	0	1
Breast Cancer 5	0	0	0	0	0	0	1
Breast Cancer 6	1	22	0	0	0	8	0
Breast Cancer 7	3	99	2	43	1	20	3
Breast Cancer 8	1	21	0	9	1	18	Not evaluated
Breast Cancer 9	1	16	2	60	2	59	0
Breast Cancer 10	1	30	0	9	2	56	1
Breast Cancer 11	1	12	2	43	3	99	0
Breast Cancer 12	1	27	0	4	1	21	0
Breast Cancer 13	1	17	0	0	2	54	0
Breast Cancer 14	2	42	1	23	2	67	0
Other Solid Tumor 1	0	0	0	8	1	25	Not evaluated
Other Solid Tumor 2	1	16	0	0	0	5	3
Other Solid Tumor 3	0	0	0	4	0	0	Not evaluated
Other Solid Tumor 4	2	47	0	3	0	7	0
Other Solid Tumor 5	0	0	0	0	0	0	0
Other Solid Tumor 6	0	0	0	1	1	15	Not evaluated
Other Solid Tumor 7	1	19	0	0	0	6	Not evaluated
Other Solid Tumor 8	0	0	0	0	1	31	Not evaluated
Other Solid Tumor 9	1	14	0	0	0	0	Not evaluated
Other Solid Tumor 10	1	28	0	5	2	44	Not evaluated
Other Solid Tumor 11	2	44	1	14	3	95	2
Other Solid Tumor 12	1	18	1	18	2	57	Not evaluated
Other Solid Tumor 13	1	19	0	7	1	40	Not evaluated
Other Solid Tumor 14	1	23	1	14	2	62	Not evaluated
Other Solid Tumor 15	1	26	0	6	0	4	1
Other Solid Tumor 16	0	0	0	1	0	4	Not evaluated
Other Solid Tumor 17	0	0	0	0	0	3	Not evaluated
Other Solid Tumor 18	1	21	0	0	1	20	Not evaluated
Other Solid Tumor 19	2	46	0	0	1	30	Not evaluated
Other Solid Tumor 20	1	22	1	12	1	32	Not evaluated
Other Solid Tumor 21	1	20	0	2	1	24	Not evaluated
Other Solid Tumor 22	1	22	1	18	2	43	Not evaluated
Other Solid Tumor 23	1	30	0	2	1	19	Not evaluated
Other Solid Tumor 24	2	66	2	57	2	65	3
Other Solid Tumor 25	1	35	1	15	1	38	Not evaluated
Other Solid Tumor 26	1	16	0	3	1	32	Not evaluated
Other Solid Tumor 27	1	26	1	23	1	32	Not evaluated
Other Solid Tumor 28	1	38	1	12	2	47	0
Other Solid Tumor 29	1	29	3	99	3	99	Not evaluated
Other Solid Tumor 30	1	30	0	9	2	53	Not evaluated
Other Solid Tumor 31	1	34	1	14	2	64	Not evaluated
Other Solid Tumor 32	2	54	1	14	3	99	Not evaluated
Other Solid Tumor 33	2	66	1	25	3	99	Not evaluated
Other Solid Tumor 34	1	29	2	67	3	99	Not evaluated
Other Solid Tumor 35	1	20	1	19	1	17	Not evaluated
Other Solid Tumor 36	0	6	2	56	3	84	Not evaluated
Other Solid Tumor 37	1	39	1	20	2	46	1
Other Solid Tumor 38	0	0	1	21	1	16	0
Other Solid Tumor 39	1	27	0	2	0	0	Not evaluated
Other Solid Tumor 40	0	4	2	59	2	60	Not evaluated
Pancreatic Cancer 1	1	15	0	3	1	24	Not evaluated
Pancreatic Cancer 2	1	27	0	5	2	61	Not evaluated
Pancreatic Cancer 3	1	31	0	9	3	89	2
Pancreatic Cancer 4	2	43	0	4	1	23	Not evaluated
Pancreatic Cancer 5	2	41	0	0	0	9	Not evaluated
Pancreatic Cancer 6	2	41	0	8	1	11	Not evaluated
Pancreatic Cancer 7	2	55	0	8	1	24	Not evaluated
Pancreatic Cancer 8	1	33	1	11	1	34	Not evaluated
Pancreatic Cancer 9	1	39	1	11	2	55	Not evaluated
Pancreatic Cancer 10	2	45	0	5	1	34	Not evaluated
Pancreatic Cancer 11	2	57	0	9	2	44	Not evaluated
Pancreatic Cancer 12	1	38	0	3	0	0	Not evaluated
Pancreatic Cancer 13	3	78	0	2	1	29	Not evaluated
Pancreatic Cancer 14	1	33	1	15	0	0	Not evaluated

## Sheet: Supplemental Table 3
Target Analyte	Score (RPPA or IHC)	RPPA			IHC			Spearman Correlation (RPPA, IHC)
		Breast (%) (n=14)	PDAC (%) (n=14)	Other Solid Tumors (%) (n=40)	Breast (%) (n=13)	PDAC (%) (n=1)	Other Solid Tumors (%) (n=9)	Breast	PDAC	Other Solid Tumors
HER2Total	1+	71	50	60	38	0	22	ρ = 0.22, p = 0.48	ND	ND
	2+	7	43	15	0	100	11
	3+	14	7	0	8	0	22
pHER2Y1248	1+	7	21	35	ND	ND	ND	ND	ND	ND
	2+	21	0	4	ND	ND	ND
	3+	0	0	3	ND	ND	ND
pHER3Y1289	1+	36	50	35	ND	ND	ND	ND	ND	ND
	2+	36	21	25	ND	ND	ND
	3+	7	7	15	ND	ND	ND
Spearman Correlation (HER2Total, pHER2Y1248)		ρ = 0.41, p = 0.13	ρ = -0.34, p=0.28	ND	ND	ND	ND
